# Supplementary material for: Analysis of viral integration reveals new insights of oncogenic mechanism in HBV-infected intrahepatic cholangiocarcinoma and combined hepatocellular-cholangiocarcinoma
Source: Hepatol Int. 2022 Sep 20;16(6):1339–52. doi: 10.1007/s12072-022-10419-3 (PMC9701178; doi:10.1007/s12072-022-10419-3)
Supplement: Supplementary file 6 — Table S5. HBV integration sites in non-tumor tissue of CHC (XLSX 16 KB) [file 12072_2022_10419_MOESM6_ESM.xlsx]

## Sheet: Sheet1
Sample	ID	Chr	Position	Gene Element	Gene	left_support	right_support	total_support	norm_left	norm_right	norm_sum
98543	HUMxbiXAEKAAAPEI-36	chr1	2234469	exonic	SKI	0	4	4	0	2.06	2.05881
98543	HUMxbiXAEKAAAPEI-36	chr1	54007455	intronic	GLIS1	0	4	4	0	2.05889	2.05881
76568	HUMxbiXAEKAAAPEI-21	chr1	67637111	intronic	IL23R	2	0	2	2.01271	0	2.01273
121109	HUMxbiXAEKAAAPEI-40	chr1	116097800	intergenic	NGF-AS1;VANGL1(dist=187107;dist=86791)	0	7	7	0	2.17223	2.17252
98543	HUMxbiXAEKAAAPEI-36	chr1	196796251	intronic	CFHR1	5	1	6	2.57348	0.515	3.08821
98543	HUMxbiXAEKAAAPEI-36	chr1	203053281	ncRNA_intronic	MYOPARR	0	7	7	0	3.60294	3.60292
121139	HUMxbiXAEKAAAPEI-42	chr1	210580758	intronic	HHAT	0	3	3	0	2.35759	2.35753
73152	HUMxbiXAEKAAAPEI-17	chr1	220337731	intronic	RAB3GAP2	1	3	4	0.978	2.9346	3.91293
98863	HUMxbiXAEKAAAPEI-38	chr10	66239152	intergenic	REEP3;ANXA2P3(dist=854264;dist=346133)	5	5	10	4.65607	4.65605	9.31223
73152	HUMxbiXAEKAAAPEI-17	chr10	133262151	intergenic	TCERG1L;LINC01164(dist=152167;dist=342583)	0	3	3	0	2.93455	2.93469
85818	HUMxbiXAEKAAAPEI-30	chr10	135524748	intergenic	FRG2B;NONE(dist=84449;dist=NONE)	6	0	6	4.95943	0	4.95923
97760	HUMxbiXAEKAAAPEI-34	chr11	14278385	intronic	SPON1	1	2	3	0.864	1.72764	2.59132
122737	HUMxbiXAEKAAAPEI-48	chr12	95186	intergenic	WASH8P;IQSEC3(dist=3923;dist=80747)	0	3	3	0	2.76046	2.76052
122737	HUMxbiXAEKAAAPEI-48	chr12	95239	intergenic	WASH8P;IQSEC3(dist=3976;dist=80694)	4	0	4	3.68057	0	3.68069
84589	HUMxbiXAEKAAAPEI-26	chr12	4638673	intronic	C12orf4	2	4	6	0.701333	1.4025	2.1041
85818	HUMxbiXAEKAAAPEI-30	chr12	66451373	intergenic	LINC02425;LLPH(dist=26527;dist=58962)	0	6	6	0	4.959	4.95923
121109	HUMxbiXAEKAAAPEI-40	chr12	66451373	intergenic	LINC02425;LLPH(dist=26527;dist=58962)	0	12	12	0	3.72343	3.72433
85818	HUMxbiXAEKAAAPEI-30	chr12	66451463	intergenic	LINC02425;LLPH(dist=26617;dist=58872)	3	0	3	2.4798	0	2.47962
73152	HUMxbiXAEKAAAPEI-17	chr12	69348817	intronic	CPM	3	0	3	2.9346	0	2.93469
73152	HUMxbiXAEKAAAPEI-17	chr12	74792147	intergenic	LOC100507377;ATXN7L3B(dist=105736;dist=139468)	0	3	3	0	2.9345	2.93469
76488	HUMxbiXAEKAAAPEI-19	chr12	80973329	intronic	PTPRQ	0	2	2	0	2.004	2.00411
85818	HUMxbiXAEKAAAPEI-30	chr12	121922019	intronic	KDM2B	0	3	3	0	2.47987	2.47962
122838	HUMxbiXAEKAAAPEI-52	chr13	35639742	intronic	NBEA	1	3	4	0.5575	1.67225	2.22963
76568	HUMxbiXAEKAAAPEI-21	chr13	46609385	intronic	ZC3H13	2	0	2	2.01271	0	2.01273
76488	HUMxbiXAEKAAAPEI-19	chr13	114629306	downstream	LINC00565	2	0	2	2.004	0	2.00411
76568	HUMxbiXAEKAAAPEI-21	chr14	77051555	intergenic	ESRRB;VASH1(dist=83375;dist=176256)	2	0	2	2.012	0	2.01273
121109	HUMxbiXAEKAAAPEI-40	chr14	102924205	intronic	TECPR2	0	9	9	0	2.79225	2.79325
76488	HUMxbiXAEKAAAPEI-19	chr15	58443875	intronic	AQP9	2	0	2	2.004	0	2.00411
76488	HUMxbiXAEKAAAPEI-19	chr15	58443925	intronic	AQP9	12	0	12	12.0247	0	12.0247
76568	HUMxbiXAEKAAAPEI-21	chr15	77910868	intronic	LINGO1	0	2	2	0	2.013	2.01274
121109	HUMxbiXAEKAAAPEI-40	chr16	10390040	intergenic	GRIN2A;ATF7IP2(dist=113275;dist=89878)	8	0	8	2.4824	0	2.48288
98863	HUMxbiXAEKAAAPEI-38	chr16	33964000	intergenic	ENPP7P13;MIR9901(dist=377258;dist=2045)	3	0	3	2.79361	0	2.79367
85818	HUMxbiXAEKAAAPEI-30	chr16	70694794	downstream	IL34;MTSS2	0	5	5	0	4.133	4.13269
76568	HUMxbiXAEKAAAPEI-21	chr17	43336695	ncRNA_intronic	MAP3K14-AS1	0	2	2	0	2.01273	2.01273
121109	HUMxbiXAEKAAAPEI-40	chr17	64667328	intronic	PRKCA	0	35	35	0	10.8624	10.8626
121139	HUMxbiXAEKAAAPEI-42	chr17	71839198	intergenic	LINC00469;RPL38(dist=14522;dist=360619)	0	3	3	0	2.358	2.35753
121109	HUMxbiXAEKAAAPEI-40	chr18	1199793	intergenic	LINC01904;LINC00470(dist=271799;dist=68519)	0	8	8	0	2.4824	2.48288
76488	HUMxbiXAEKAAAPEI-19	chr18	12733518	intergenic	PSMG2;LINC01882(dist=7777;dist=5967)	2	0	2	2.004	0	2.00411
85818	HUMxbiXAEKAAAPEI-30	chr19	13359295	intronic	CACNA1A	0	3	3	0	2.47971	2.47962
84136	HUMxbiXAEKAAAPEI-25	chr19	34320181	intergenic	KCTD15;LSM14A(dist=13515;dist=343228)	0	7	7	0	2.302	2.3015
84136	HUMxbiXAEKAAAPEI-25	chr19	34320210	intergenic	KCTD15;LSM14A(dist=13544;dist=343199)	0	8	8	0	2.6312	2.63028
73152	HUMxbiXAEKAAAPEI-17	chr19	49417909	ncRNA_intronic	NUCB1-AS1	2	1	3	1.9564	0.978231	2.93469
98863	HUMxbiXAEKAAAPEI-38	chr2	86072389	intronic	ST3GAL5	0	3	3	0	2.79367	2.79367
122737	HUMxbiXAEKAAAPEI-48	chr2	133012931	intergenic	ANKRD30BL;MIR663B(dist=93406;dist=1608)	3	0	3	2.76056	0	2.76052
85818	HUMxbiXAEKAAAPEI-30	chr2	184862217	intergenic	NUP35;MIR548AE1(dist=835805;dist=381485)	3	0	3	2.47971	0	2.47962
76568	HUMxbiXAEKAAAPEI-21	chr2	201752294	intronic	PPIL3	3	0	3	3.01909	0	3.0191
76488	HUMxbiXAEKAAAPEI-19	chr2	211423709	intronic	CPS1	1	4	5	1.002	4.0084	5.01028
98863	HUMxbiXAEKAAAPEI-38	chr2	216282142	intronic	FN1	13	0	13	12.1059	0	12.1059
122737	HUMxbiXAEKAAAPEI-48	chr2	216293433	intronic	FN1	0	3	3	0	2.7605	2.76052
76488	HUMxbiXAEKAAAPEI-19	chr20	33728572	intronic	EDEM2;MMP24-AS1-EDEM2	0	2	2	0	2.004	2.00411
97476	HUMxbiXAEKAAAPEI-32	chr21	11061612	intronic	BAGE;BAGE2;BAGE3;BAGE4;BAGE5	0	4	4	0	2.144	2.1439
97476	HUMxbiXAEKAAAPEI-32	chr21	34911303	intronic	GART	6	2	8	3.216	1.072	4.28781
97476	HUMxbiXAEKAAAPEI-32	chr21	34911365	intronic	GART	4	0	4	2.144	0	2.1439
97476	HUMxbiXAEKAAAPEI-32	chr21	34911387	intronic	GART	19	0	19	10.1836	0	10.1835
97476	HUMxbiXAEKAAAPEI-32	chr21	34912136	intronic	GART	0	29	29	0	15.5434	15.5433
97476	HUMxbiXAEKAAAPEI-32	chr21	34912163	intronic	GART	0	7	7	0	3.752	3.75183
97476	HUMxbiXAEKAAAPEI-32	chr21	34912202	intronic	GART	0	5	5	0	2.68	2.67988
76488	HUMxbiXAEKAAAPEI-19	chr21	47873631	intergenic	PCNT;DIP2A(dist=7949;dist=5173)	0	2	2	0	2.004	2.00411
85818	HUMxbiXAEKAAAPEI-30	chr22	23844110	intergenic	FAM230I;PCAT14(dist=14943;dist=36179)	3	0	3	2.48	0	2.47961
76488	HUMxbiXAEKAAAPEI-19	chr3	14674337	intergenic	GRIP2;CCDC174(dist=92488;dist=18932)	4	0	4	4.008	0	4.00822
76488	HUMxbiXAEKAAAPEI-19	chr3	85617382	intronic	CADM2	2	0	2	2.0042	0	2.00411
76488	HUMxbiXAEKAAAPEI-19	chr3	88141762	intronic	CGGBP1;ZNF654	2	0	2	2.004	0	2.00411
121139	HUMxbiXAEKAAAPEI-42	chr3	104827780	intergenic	MIR548AB;ALCAM(dist=1584820;dist=257777)	3	0	3	2.358	0	2.35753
85818	HUMxbiXAEKAAAPEI-30	chr3	159211584	intronic	IQCJ-SCHIP1;SCHIP1	0	3	3	0	2.47987	2.47962
85818	HUMxbiXAEKAAAPEI-30	chr3	170743130	intronic	SLC2A2	0	3	3	0	2.48	2.47961
98543	HUMxbiXAEKAAAPEI-36	chr3	189697761	intronic	P3H2	0	11	11	0	5.66211	5.66173
98543	HUMxbiXAEKAAAPEI-36	chr4	9273610	intergenic	USP17L22;USP17L30(dist=2673;dist=53281)	0	4	4	0	2.05867	2.05881
76488	HUMxbiXAEKAAAPEI-19	chr4	49128805	intergenic	CWH43;NONE(dist=64710;dist=NONE)	0	2	2	0	2.004	2.00411
76488	HUMxbiXAEKAAAPEI-19	chr4	49128853	intergenic	CWH43;NONE(dist=64758;dist=NONE)	2	0	2	2.004	0	2.00411
76488	HUMxbiXAEKAAAPEI-19	chr4	74285659	intronic	ALB	2	0	2	2.004	0	2.00411
76488	HUMxbiXAEKAAAPEI-19	chr4	74285732	intronic	ALB	0	2	2	0	2.0042	2.00411
76488	HUMxbiXAEKAAAPEI-19	chr4	88329208	intergenic	HSD17B11;NUDT9(dist=16868;dist=14517)	0	2	2	0	2.004	2.00411
98543	HUMxbiXAEKAAAPEI-36	chr5	55580249	intergenic	ANKRD55;LINC01948(dist=51092;dist=173373)	0	5	5	0	2.574	2.57351
76488	HUMxbiXAEKAAAPEI-19	chr5	61688885	intronic	DIMT1	0	2	2	0	2.004	2.00411
76488	HUMxbiXAEKAAAPEI-19	chr5	64088483	intronic	CWC27	4	0	4	4.00833	0	4.00822
73152	HUMxbiXAEKAAAPEI-17	chr5	65950622	intronic	MAST4	3	0	3	2.935	0	2.93469
84136	HUMxbiXAEKAAAPEI-25	chr5	87494708	intronic	TMEM161B	0	8	8	0	2.63111	2.63028
98543	HUMxbiXAEKAAAPEI-36	chr5	153102971	intronic	GRIA1	0	4	4	0	2.058	2.05881
98863	HUMxbiXAEKAAAPEI-38	chr6	11364992	intronic	NEDD9	0	3	3	0	2.79363	2.79367
122737	HUMxbiXAEKAAAPEI-48	chr6	63965891	intergenic	KHDRBS2;LGSN(dist=969759;dist=19965)	5	0	5	4.60086	0	4.60086
98543	HUMxbiXAEKAAAPEI-36	chr6	76245867	intergenic	FILIP1;SENP6(dist=42351;dist=65358)	0	15	15	0	7.72071	7.72054
98543	HUMxbiXAEKAAAPEI-36	chr6	76245909	intergenic	FILIP1;SENP6(dist=42393;dist=65316)	15	0	15	7.72048	0	7.72054
76488	HUMxbiXAEKAAAPEI-19	chr7	25778469	ncRNA_intronic	LOC646588	0	2	2	0	2.004	2.00411
73152	HUMxbiXAEKAAAPEI-17	chr7	27287621	upstream;downstream	EVX1-AS;EVX1	0	3	3	0	2.9346	2.93469
85818	HUMxbiXAEKAAAPEI-30	chr7	63793664	intronic	ZNF736	0	3	3	0	2.47962	2.47962
122737	HUMxbiXAEKAAAPEI-48	chr7	83016812	intronic	SEMA3E	0	3	3	0	2.76055	2.76052
98543	HUMxbiXAEKAAAPEI-36	chr7	123224363	intronic	NDUFA5	0	8	8	0	4.11747	4.11762
82977	HUMxbiXAEKAAAPEI-23	chr9	11157	upstream	DDX11L5	0	6	6	0	2.09486	2.09544
73152	HUMxbiXAEKAAAPEI-17	chr9	10053545	intronic	PTPRD	3	0	3	2.93467	0	2.93469
97476	HUMxbiXAEKAAAPEI-32	chr9	111484167	intergenic	KLF4;ACTL7B(dist=1232117;dist=132702)	0	9	9	0	4.82368	4.82378
