# Supplementary material for: Analysis of viral integration reveals new insights of oncogenic mechanism in HBV-infected intrahepatic cholangiocarcinoma and combined hepatocellular-cholangiocarcinoma
Source: Hepatol Int. 2022 Sep 20;16(6):1339–52. doi: 10.1007/s12072-022-10419-3 (PMC9701178; doi:10.1007/s12072-022-10419-3)
Supplement: Supplementary file 7 — Table S6 HBV DNA integration breakpoint number and supporting reads number per breakpoint in ICC (XLSX 12 KB) [file 12072_2022_10419_MOESM7_ESM.xlsx]

## Sheet: ICC
Patient ID（ICC）	tumor breakpoint number	Supporting reads number per breakpoint in tumor	non-tumor breakpoint number	Supporting reads number per breakpoint in non-tumor
067164	25	17.28	3	16.3333
066779	1	19	0	0
068075	32	26.0938	0	0
070015	2	24.5	5	7.4
067236	1	19	0	0
068831	19	23.8947	1	20
068738	0	0	8	12.375
069298	43	8.32558	3	8.66667
069381	7	12.2857	11	6.81818
071467	7	22.8571	0	0
071551	6	19.5	1	23
071662	0	0	0	0
071291	1	4	0	0
071313	35	30.1143	0	0
071269	0	0	2	5.5
071083	34	12.0588	6	9.33333
070753	2	56.5	1	6
070612	15	7.66667	2	6
067560	9	11.6667	8	5
070338	21	25.4762	5	6.6
069264	2	5	2	10
055769	20	42.6	1	8
068438	0	0	2	12.5
071558	1	11	1	13
068178	9	32.4444	0	0
067157	30	44.8667	0	0
067660	0	0	0	0
071068	0	0	0	0
066991	0	0	0	0
071472	3	38.3333	0	0
073554	35	30.8571	2	9
070377	0	0	0	0
067522	2	11.5	0	0
068963	0	0	2	10
069104	0	0	0	0
065947	0	0	0	0
083045	15	30.2667	1	8
078459	0	0	2	29.5
082928	4	24.5	6	21.8333
081965	35	48.4857	0	0
066831	1	10	1	44
