# Supplementary material for: Analysis of viral integration reveals new insights of oncogenic mechanism in HBV-infected intrahepatic cholangiocarcinoma and combined hepatocellular-cholangiocarcinoma
Source: Hepatol Int. 2022 Sep 20;16(6):1339–52. doi: 10.1007/s12072-022-10419-3 (PMC9701178; doi:10.1007/s12072-022-10419-3)
Supplement: Supplementary file 8 — Table S7 HBV DNA integration breakpoint number and supporting reads number per breakpoint in CHC (XLSX 11 KB) [file 12072_2022_10419_MOESM8_ESM.xlsx]

## Sheet: CHC
Patients ID(CHC)	tumor breakpoint number	Supporting reads number per breakpoint in tumor	non-tumor breakpoint number	Supporting reads number per breakpoint in non-tumor
121757	1	11	0	0
073152	14	8.21429	8	3.125
097476	8	31.625	8	10.625
098863	13	7.92308	5	6.4
097760	0	0	1	3
098543	6	8.16667	11	7.54545
084136	NA	NA	3	7.66667
082977	0	0	1	6
084739	1	16	0	0
084589	2	11.5	1	6
085818	42	9.33333	11	3.72727
076488	25	43.76	19	2.89474
076568	0	0	6	2.16667
122737	5	13.2	6	3.5
121109	13	9.84615	6	13.1667
121139	26	23.8846	3	3
121715	0	0	0	0
122748	0	0	0	0
124127	NA	NA	0	0
122838	0	0	1	4
